# Supplementary material for: Dynamic cell transition and immune response landscapes of axolotl limb regeneration revealed by single-cell analysis
Source: Protein Cell. 2020 Aug 3;12(1):57–66. doi: 10.1007/s13238-020-00763-1 (PMC7815851; doi:10.1007/s13238-020-00763-1)
Supplement: Supplementary file 2 — Supplementary file2 (XLSX 98 kb) [file 13238_2020_763_MOESM2_ESM.xlsx]

## Sheet: Table S1. QC Data
Time	0h	3h	24h	72h	7d	14d	22d	33d
Estimated Number of Cells	4761	8168	10233	8658	7363	7246	5572	4253
Number of cell after filtration	4206	4836	5959	5706	5345	5675	5543	4106
Median Genes per Cell	1397	904	876	1009	1485	1166	1816	1549
Median gene per cell after correction	1481	1182	1129	1207	1769	1305	1816	1572
Median UMI Counts per Cell	3695	2341	2375	3361	8582	3545	12938	7263
Median UMI per cell after filtration	4114	4132	3286	3883	8727	4291	12965	7470
Mean Reads per Cell	138032	83049	63114	76581	91484	90399	120961	162461
Number of Reads	657171949	678346753	645853055	663045217	673600700	655037829	673996617	690948140
Valid Barcodes	0.881	0.895	0.924	0.931	0.954	0.925	0.945	0.918
Sequencing Saturation	0.811	0.79	0.829	0.822	0.763	0.831	0.715	0.821
Q30 Bases in Barcode	0.906	0.91	0.911	0.906	0.911	0.903	0.91	0.911
Q30 Bases in RNA Read	0.823	0.811	0.805	0.82	0.822	0.823	0.831	0.816
Q30 Bases in UMI	0.899	0.903	0.904	0.9	0.907	0.896	0.911	0.903
Total Genes Detected	15974	15724	16077	15718	16371	16600	16076	15678

## Sheet: Table S2. Cell Type Markers
Cell type	Gene
BE	Col17a1+
Prdx2+ blstema cell	Prdx2+
CT cell	Prrx1+ Mfap5+ Fbn1+ Pdgfra+
IE	KRT12+ ZNF750+
Macrophage 1	Mpeg1+ Arg1+ Csf1r+ Treml1- Chit1-
Macrophage 2	Mpeg1- Arg1low Csf1r+ Treml1+ Chit1-
Macrophage 3	Mpeg1- Arg1+ Csf1r- Treml1- Chit1+
Satellite cell	Myf5+
Nerve-related cell	Reln+
Sclerotome cell	Sox9+ foxc1+
Small secretory cell	Otog+
Endothelial cell	Pecam1+ CD34+ CDH5+

## Sheet: Table S3. DEGs of Prdx2+ Cell
Cluster	Gene	3d_VS_1d-avg_logFC	3d_VS_1d-p_val_adj	7d_VS_1d-avg_logFC	7d_VS_1d-p_val_adj	14d_VS_1d-avg_logFC	14d_VS_1d-p_val_adj
2	DYNC1LI2	-	-	-0.302	0.0309	-0.268	1
4	CCER2	-	-	-0.284	2.97e-44	-0.301	5.04e-16
2	TMEM65	-	-	-0.308	0.00173	-0.261	1
2	VIT	-	-	-0.291	1.06e-24	-0.262	3.46e-06
2	CLK4	-	-	-0.286	0.00255	-	-
1	CTSL	-0.725	2.05e-20	-0.424	4.46e-26	-0.695	1.37e-05
2	SPAG1	-	-	-0.256	6.28e-05	-	-
3	CCNL2	-	-	-0.251	0.00116	-	-
2	LOC108696889	-	-	-0.514	7.41e-17	-0.463	0.302
2	FLNA	-	-	-0.317	9.73e-05	-	-
2	LOC105481505	-	-	-0.279	7.86e-06	-0.266	1
2	CFP	-	-	-0.531	0.000587	-0.325	1
2	RPL17	-	-	-0.282	0.0335	-	-
2	CATHELICIDIN-AL	-	-	-0.465	5.06e-08	-0.504	1
2	MLEC	-	-	-0.293	1.25e-09	-	-
2	ANXA1	-	-	-0.588	3.54e-07	-0.415	1
2	KRT17	-	-	-1.32	3.74e-05	-0.846	1
2	TCF7L2	-	-	-0.339	1.62e-16	-0.356	0.029
4	MATRIX	-	-	-0.295	1.79e-07	-0.586	1
2	ADAMTS1	-	-	-0.313	1.12e-14	-	-
2	RPL27A	-	-	-0.515	3.03e-06	-	-
2	ATP2B1	-	-	-0.278	1.33e-07	-0.291	1
2	LOC100487732	-	-	-0.276	2.98e-29	-0.355	5.51e-07
2	SLC44A2	-	-	-0.324	2.07e-06	-0.264	1
3	COL5A1	-0.306	0.116	-0.326	0.0343	-0.259	1
1	PLEKHH3	-	-	-0.268	1.05e-12	-0.271	1
2	RGMA	-	-	-0.25	1.69e-14	-	-
1	CTSL	-0.628	1.65e-10	-0.388	2.62e-27	-0.62	8.56e-10
2	DDR1	-	-	-0.308	2.27e-12	-	-
2	DAG1	-	-	-0.32	2.65e-13	-	-
1	VILL	-	-	-0.372	1.48e-05	-0.317	1
1	CTHRC1	-0.293	1.11e-06	-0.284	0.33	-0.401	1
2	RPL27	-	-	-0.428	3.51e-09	-	-
2	B3GNT5	-	-	-0.332	3.18e-08	-0.469	1
1	CLPTM1	-	-	-0.292	6.82e-15	-0.288	0.024
2	ELF3	-0.258	1	-0.714	6.25e-06	-0.473	1
2	LOC102576344	-0.323	1	-0.587	0.00795	-0.444	1
1	MACF1	-	-	-0.259	8.17e-09	-0.345	1
2	LOC102446349	-	-	-0.279	1.49e-05	-0.256	1
2	TMEM127	-	-	-0.266	1.44e-20	-	-
2	LOC107078100	-	-	-0.619	0.00233	-	-
2	TGM1	-	-	-0.376	1.5e-10	-0.357	1
2	KRT5	-0.309	1	-1.33	6.27e-05	-0.723	1
2	LOC108787608	-	-	-0.749	9.27e-07	-0.463	1
2	LOC106731994	-	-	-0.26	6.38e-09	-	-
2	EFHD2	-	-	-0.285	1.07e-07	-0.289	1
2	LOC108702985	-	-	-0.44	2.32e-18	-0.319	0.00267
1	LOC108697341	-	-	-0.299	3.82e-18	-0.29	1
2	THIOREDOXIN	-0.382	1	-0.942	3.21e-06	-0.793	1
2	CTTN	-	-	-0.272	4.3e-07	-0.378	1
2	SRGN	-	-	-0.305	3.2e-22	-0.349	1
2	TNFRSF1B	-	-	-0.438	1.09e-11	-0.46	1
1	LOC101942721	-	-	-0.321	3.8e-14	-0.321	1
2	MYL6	-	-	-0.685	6.84e-17	-0.278	1
2	ATP2A2	-	-	-0.781	6.26e-07	-0.473	1
2	JAG1	-	-	-0.347	4.48e-10	-0.284	1
2	YWHAZ	-	-	-0.585	5.55e-10	-0.267	1
1	JAG2	-0.286	1.96e-06	-0.473	5.97e-09	-0.471	1
2	TARS	-	-	-0.307	5.58e-10	-	-
2	EVPL	-	-	-0.363	7.4e-13	-	-
2	LOC108796507	-	-	-0.294	2.29e-14	-	-
2	PRDX1	-0.26	1	-0.788	6.38e-05	-0.453	1
4	TGFBI	-0.316	0.0618	-0.264	9.13e-07	-0.452	1
2	ALCAM	-	-	-0.485	0.000201	-0.391	1
2	LOC106674670	-	-	-0.296	8.12e-20	-0.331	0.0565
2	LOC107302476	-0.324	1	-0.893	1.07e-06	-0.809	1
2	RFLNA	-	-	-0.436	5.13e-10	-0.259	1
2	AHNAK2	-	-	-0.464	5.97e-09	-0.312	1
1	SNAI2	-	-	-0.286	1.04e-24	-0.269	0.00118
2	RCC2	-	-	-0.283	2.93e-09	-	-
2	RPL12	-	-	-0.365	0.000948	-	-
1	FHL2	-	-	-0.324	3.31e-17	-0.281	1
2	DSG2	-	-	-0.971	0.000727	-0.483	1
2	CHKA	-	-	-0.26	4.38e-12	-0.273	0.714
2	OTOG	-0.581	1.98e-07	-0.725	1.12e-18	-	-
2	LOC107100331	-0.521	1	-0.804	4.61e-07	-0.629	1
2	PPL	-	-	-0.48	4.77e-06	-0.359	1
4	LOC102942826	-	-	-	-	-0.358	0.00106
4	PGLYRP1	-	-	-0.325	7.16e-25	-0.48	0.00314
4	CD53	-	-	-0.355	0.000654	-0.507	1
2	HNRNPA1	-	-	-0.43	0.00972	-0.321	1
2	HNRNPAB	-	-	-0.339	7.15e-06	-	-
2	LOC108801770	-	-	-0.394	2.04e-05	-0.273	1
2	PCSK9	-0.285	0.000135	-0.497	5.96e-05	-0.312	1
2	EIF5A	-	-	-0.523	6.84e-17	-	-
2	TMOD3	-	-	-0.286	5.61e-06	-	-
2	RPL35A	-	-	-0.33	9.86e-06	-	-
2	KLF2	-	-	-0.262	5.49e-13	-	-
2	IFITM3	-	-	-0.317	4.75e-07	-	-
2	SLC43A3	-	-	-0.312	0.0386	-	-
2	P26OLF	-	-	-0.729	6.76e-15	-0.35	1
4	OGN	-	-	-	-	-0.254	0.00054
2	ETNPPL	-	-	-0.26	1.63e-12	-	-
2	EGFR	-	-	-0.298	1.51e-14	-	-
2	CAPNS1	-	-	-0.359	0.000262	-0.257	1
2	HSP90AB1	-	-	-0.382	7.35e-10	-	-
1	CHTOP	-	-	-0.259	3.67e-14	-0.274	1
2	LRRN4CL	-0.309	1	-0.486	0.0173	-0.485	1
2	CRIP1	-	-	-0.508	0.000807	-0.491	1
2	PDE4B	-	-	-0.25	1.37e-13	-0.312	1
2	RBMX	-	-	-0.399	0.000332	-	-
2	KDM4B	-	-	-0.251	3.56e-24	-	-
2	P4HA1	-	-	-0.293	0.0453	-0.383	1
2	TOP2B	-	-	-0.261	0.00401	-	-
2	MALL	-0.657	1	-1.14	2.04e-07	-0.933	1
2	F2RL1	-	-	-0.272	5.93e-12	-	-
2	PALLD	-	-	-0.321	1.84e-19	-0.285	0.00154
2	HYPOTHETICAL	-	-	-0.37	1.85e-08	-	-
1	MKNK2	-	-	-0.25	0.00477	-	-
2	MYH10	-	-	-0.433	3.27e-13	-0.252	1
2	ARG1	-0.354	1	-0.629	5.64e-05	-0.544	1
2	RHOU	-	-	-0.346	1.57e-15	-	-
2	NANS	-	-	-0.287	1.97e-29	-	-
2	RPS6KA3	-	-	-0.282	1.39e-16	-	-
2	LOC103180280	-	-	-0.495	0.00282	-0.386	1
2	EMC8	-	-	-	-	-0.254	0.029
2	ATP5G3	-	-	-0.475	3.93e-10	-	-
2	COPG1	-	-	-0.32	1.28e-08	-	-
2	DPT	-	-	-0.251	1.57e-18	-	-
2	TEAD3	-	-	-0.265	7.32e-20	-	-
1	PFKFB3	-	-	-0.307	5.86e-23	-0.325	1
2	GFPT2	-	-	-0.274	1.93e-26	-	-
2	NFYB	-	-	-0.259	5.76e-11	-	-
2	ARHGAP5	-	-	-0.267	2.87e-10	-	-
4	CFP	-	-	-	-	-0.312	4.02e-07
2	ITGA3	-	-	-0.254	1.65e-22	-	-
2	RAC2	-	-	-0.283	3.65e-14	-0.412	1
2	YAP1	-	-	-0.269	4.15e-20	-	-
2	CLDN1	-	-	-0.556	2.77e-08	-0.395	1
2	WEE1	-	-	-0.286	3.87e-10	-	-
3	FBN1	-0.351	8.71e-17	-0.361	5.48e-22	-0.281	0.000196
4	VCAN	-	-	-0.268	1.69e-11	-	-
2	GLUD1	-	-	-0.375	0.0163	-0.285	1
2	KRT14	-0.376	1	-1.26	0.00107	-0.698	1
2	CIRBP	-	-	-0.435	1.38e-07	-	-
2	MFAP2	-	-	-0.287	5.88e-06	-	-
2	LMNA	-	-	-0.656	8.15e-05	-0.502	1
2	SODEFRIN	-	-	-0.371	4.85e-21	-0.368	1
3	CDC25B	-	-	-0.26	1.42e-05	-0.252	1
2	CYBB	-	-	-0.261	2.39e-23	-0.29	0.00794
2	TUBB4B	-	-	-0.327	0.00283	-0.254	1
2	LOC106702273	-	-	-0.413	2.59e-05	-0.299	1
2	ATF3	-	-	-0.294	7.81e-11	-	-
2	EPCAM	-0.361	1	-1.29	0.000372	-0.803	1
2	FBP1	-	-	-0.364	0.00178	-0.316	1
2	EIF4A1	-	-	-0.323	0.0012	-0.285	1
2	HYPOTHETICAL	-	-	-0.439	2.26e-06	-0.642	1
2	PMP2	-	-	-0.878	1.15e-06	-0.331	1
2	LOC102456231	-	-	-0.252	2.09e-16	-0.38	0.464
2	SSR3	-	-	-0.504	4.75e-07	-0.316	1
2	CTGF	-0.429	7.63e-09	-0.443	5.85e-07	-0.507	1
2	HYPOTHETICAL	-	-	-0.386	7.82e-10	-	-
2	COL11A1	-0.342	0.0551	-0.385	0.00934	-0.32	1
2	BETA-ACTIN	-	-	-0.582	5.19e-09	-0.445	1
2	IRF1	-0.265	0.0113	-0.342	1.62e-13	-0.307	1
4	LOC109287339	-	-	-0.413	6.32e-15	-0.552	1
2	VDAC2	-	-	-0.515	1.44e-06	-0.403	1
2	COQ10B	-	-	-0.262	3.84e-07	-	-
2	ECM1	-	-	-0.375	1.05e-07	-0.427	1
2	SCEL	-	-	-0.422	2.4e-14	-0.316	1
2	RPL10	-	-	-0.389	1.62e-06	-	-
3	NUCLEOTIDE-BINDING	-	-	-0.301	0.00708	-	-
2	KERATIN	-	-	-0.282	5.68e-21	-	-
2	KRT6A	-0.418	1	-1.56	0.0472	-0.705	1
2	GMDS	-	-	-0.287	7.2e-14	-	-
1	PPID	-	-	-0.271	4.89e-05	-0.256	1
2	REVERSE	-	-	-0.296	2.41e-18	-0.562	1
2	RPL3	-	-	-0.407	2.71e-08	-	-
2	VWA5A	-	-	-0.358	7.2e-06	-0.285	1
2	ACTG1	-	-	-0.463	5.31e-09	-0.343	1
1	SERPINF1	-	-	-0.419	0.00497	-0.344	1
2	LOC102942540	-	-	-0.272	1.59e-20	-0.278	1
2	MYO1B	-	-	-0.337	8.34e-07	-	-
2	RSRC2	-	-	-0.266	1.42e-06	-	-
2	CAPNS1	-	-	-0.746	3.14e-06	-0.364	1
2	Y	-	-	-0.432	1.64e-06	-	-
2	DSG1	-	-	-0.293	7.42e-22	-	-
2	LOC106731755	-	-	-0.323	2.66e-08	-	-
2	LOC102684327	-	-	-0.545	0.0164	-0.421	1
2	FGL2	-	-	-0.321	2.33e-21	-	-
1	WBP11	-	-	-0.326	7.12e-08	-0.303	1
2	HNRNPK	-	-	-0.301	0.0103	-	-
2	SLC16A6	-	-	-0.25	3.22e-15	-	-
2	PEBP1	-	-	-0.35	9.3e-16	-0.3	1
2	PFN1	-	-	-0.544	0.00862	-0.404	1
4	MPO	-	-	-	-	-0.397	1.36e-07
1	SF1	-	-	-0.277	0.00106	-0.325	1
2	ITM2A	-	-	-0.49	4.7e-06	-0.254	1
2	RAB1A	-	-	-0.408	0.00599	-0.324	1
2	KRT17	-0.298	1	-1.17	4.95e-05	-0.278	1
2	PCK2	-	-	-0.274	2.81e-09	-	-
2	RBM12B	-	-	-0.319	0.00688	-	-
2	EEF1A1	-	-	-0.27	1.39e-05	-	-
2	ALDOB	-	-	-0.277	3.59e-13	-	-
2	LOC102562426	-	-	-	-	-0.318	3.46e-06
2	NASP	-	-	-0.268	0.000449	-	-
2	LOC106596048	-	-	-0.283	0.00343	-	-
2	LOC110088292	-	-	-0.319	0.00204	-	-
2	TUFM	-	-	-0.267	3.21e-05	-0.269	1
2	RPS4X	-	-	-0.344	3.28e-08	-	-
2	PAICS	-	-	-0.312	4.52e-10	-	-
2	LOC108797612	-0.508	1.03e-07	-0.632	2.15e-15	-0.505	0.0455
3	KPNA2	-0.362	1	-0.589	3.4e-05	-0.451	1
2	EREG	-	-	-0.28	7.64e-18	-	-
2	RNA-BINDING	-	-	-0.362	6.93e-12	-	-
1	BGN	-0.286	1.15e-16	-0.291	1.31e-21	-0.32	1
2	RPS3	-	-	-0.347	9.74e-09	-	-
2	SLC25A3	-	-	-0.518	1.47e-06	-0.259	1
2	CAPN9	-	-	-0.33	4.32e-10	-0.259	1
2	PRKCD	-	-	-0.275	4.43e-06	-0.299	1
2	SRSF3	-	-	-0.269	0.0274	-	-
2	GSTM4	-	-	-0.296	4.76e-07	-	-
2	PRMT1	-	-	-0.437	0.000478	-	-
1	HYPOTHETICAL	-	-	-0.253	1.46e-15	-	-
3	THBS4	-0.341	9.15e-18	-0.35	3.31e-20	-0.27	0.00983
1	LOC109324516	-0.267	3.23e-18	-0.278	1.75e-41	-0.304	1
2	SERPINH1	-	-	-0.275	0.00241	-0.264	1
1	XBP1	-	-	-0.295	0.000769	-0.365	1
1	MMP1	-0.663	0.167	-0.574	0.0169	-0.613	1
2	ZNF750	-	-	-0.277	2.03e-20	-	-
2	AHCY	-	-	-0.591	0.0127	-0.285	1
2	RPLP0	-	-	-0.36	5.5e-10	-	-
2	FAR2	-	-	-0.345	0.000228	-0.309	1
2	RAN	-	-	-0.34	0.0113	-	-
2	RPS17	-	-	-0.257	0.0294	-	-
2	ITLN1	-	-	-0.286	5.6e-17	-0.29	1
2	LSU	-	-	-0.393	3.01e-05	0.265	1
2	EEF2	-	-	-0.271	0.000775	-	-
2	LOC103234934	-	-	-0.314	1.31e-05	-	-
2	RPL17	-	-	-0.342	0.00158	-	-
2	LDHA	-	-	-0.55	1.16e-09	-0.421	1
2	HNRNPM	-	-	-0.294	0.011	-0.38	1
2	ANXA2	-	-	-0.658	7.7e-10	-0.475	1
2	RPS28P9	-	-	-0.268	2.56e-05	-	-
2	RPS7	-	-	-0.436	2.73e-05	-	-
2	LOC110077729	-0.262	1	-1.26	0.00111	-0.461	1
2	RPS23	-	-	-0.301	0.000984	-	-
2	RPS16	-	-	-0.389	8.34e-10	-	-
2	RPL14	-	-	-0.31	7.08e-08	-	-
2	RPL22	-	-	-0.419	9.07e-10	-	-
2	RPS11	-	-	-0.275	0.0377	-	-
2	LOC107584241	-	-	-0.266	1.95e-29	-	-
2	RPL6	-	-	-0.336	5.73e-08	-	-
2	ANXA1	-	-	-0.693	1.34e-11	-0.56	1
3	MINOR	-	-	0.375	1.62e-06	0.434	1
2	RPL18A	-	-	-0.46	4.94e-09	-	-
3	BETA	-	-	0.302	0.000185	0.414	1
2	RPS8	-	-	-0.317	0.000572	-	-
2	RPS8	-	-	-0.343	1.47e-06	-	-
2	RPL27A	-	-	-0.384	0.00059	-	-
3	BETA-GLOBIN	-	-	0.354	0.000175	0.386	1
4	HIST2H2AC	-	-	0.323	1.42e-10	-	-
2	THEM6	-	-	-0.336	4.68e-18	-0.291	1
2	LOC106605384	-	-	-0.331	5.34e-19	-	-
2	CALM1	-	-	-0.61	7.39e-08	-0.378	1
1	MMP3	-0.426	4.76e-24	-0.475	4.21e-29	-0.472	3.18e-05
2	MMP3	-0.405	4.62e-07	-0.583	2.12e-06	-0.493	1
2	RPS9	-	-	-0.398	2.52e-07	-	-
2	TCN1	-0.372	1	-0.739	0.00181	-0.436	1
2	RPL26	-	-	-0.314	2.34e-07	-	-
2	ITM2B	-	-	-0.253	0.0391	-	-
2	PPP1R3C	-0.275	4.28e-21	-0.371	1.57e-26	-0.26	2.41e-06
2	BTN1A1	-	-	-0.306	2.78e-29	-	-
2	LOC102565486	-	-	-0.322	1.76e-10	-0.286	1
2	IER3	-	-	-0.294	5.41e-05	-0.27	1
2	COL18A1	-0.25	1	-0.426	8.51e-19	-	-
2	HSP90AA1	-	-	-0.391	0.00151	-0.377	1
2	EFNA1	-	-	-0.29	2.62e-21	-	-
2	EPHA1	-	-	-0.306	5.73e-06	-	-
2	HSPA1B	-	-	-0.353	1.04e-15	-0.377	1
2	FOS	-	-	-0.966	9.91e-11	-0.505	1
2	HNRNPA3	-	-	-0.383	1.63e-07	-	-
2	CRP.4	-	-	-0.262	6.17e-14	-0.276	0.0649
2	SRI	-	-	-0.35	0.0174	-	-
2	RPL19	-	-	-0.398	7.07e-12	-	-
2	TPM3	-	-	-0.436	4.35e-06	-0.323	1
2	RAB7B	-	-	-0.274	6.43e-14	-0.329	1
2	VDAC1	-	-	-0.536	5.37e-07	-	-
1	TPD52L2	-	-	-0.261	1.13e-05	-0.28	1
2	DUOX2	-	-	-0.32	7.06e-21	-0.313	0.655
2	RPS2	-	-	-0.433	1.01e-08	-	-
2	RPL13A	-	-	-0.325	1.96e-05	-	-
2	PDLIM1	-	-	-0.302	2.3e-12	-	-
2	TREX2	-	-	-0.341	2.31e-14	-	-
2	ENO1	-	-	-0.553	1.17e-05	-0.322	1
3	MAJOR	-	-	0.332	0.000108	0.384	1
2	OTUD1	-	-	-0.34	6.61e-13	-0.304	0.64
1	LMAN2	-	-	-0.367	0.00953	-0.408	1
2	MYH9	-	-	-0.465	0.0222	-0.416	1
2	RPS6	-	-	-0.33	2.48e-06	-	-
1	TMEM33	-	-	-0.355	4.08e-06	-0.362	1
2	PXN	-	-	-0.295	7.46e-06	-	-
2	RPS6KA1	-	-	-0.321	8.16e-13	-0.302	0.165
1	CRYAB	-0.287	2.73e-14	-0.376	6.86e-18	-0.377	0.0115
1	CASP6	-	-	-0.258	0.00429	-0.327	1
2	HNRNPH1	-	-	-0.366	0.000112	-	-
1	COPB1	-	-	-0.271	0.00662	-0.365	1
2	BASP1	-	-	-0.337	8.19e-10	-0.432	1
1	MPV17L2	-	-	-0.401	4.52e-10	-0.408	1
1	AARS	-	-	-0.275	1.71e-05	-0.274	1
2	LGALS9C	-	-	-0.466	0.000956	-0.727	1
2	RTCB	-	-	-0.431	0.00731	-0.305	1
1	HK2	-	-	-0.32	2.29e-07	-0.288	1
2	CYBA	-	-	-0.46	1.9e-09	-0.652	1
2	SLC39A7	-	-	-0.443	0.00201	-0.429	1
2	RPL11	-	-	-0.339	2.38e-05	-	-
2	NAA30	-	-	-0.254	9.8e-05	-	-
2	MIDN	-	-	-0.256	3.17e-10	-0.348	1
2	RPS15	-	-	-0.265	0.000116	-	-
2	NDRG2	-	-	-0.319	3.62e-05	-	-
1	UPK1B	-0.533	0.00981	-0.701	3.33e-22	-0.654	1
2	GPA33	-	-	-0.369	1.13e-07	-	-
1	UNC119B	-	-	-0.312	0.000719	-0.264	1
2	LOC102944400	-	-	-0.502	2.53e-21	-0.278	5.64e-05
2	MICROSOMAL	-	-	-0.257	2.47e-11	-	-
2	JUP	-0.269	1	-1.14	3.98e-06	-0.654	1
2	PDCD4	-	-	-0.305	2.93e-19	-	-
2	SDF4	-	-	-0.274	1.36e-14	-	-
2	PPIF	-	-	-0.451	5.19e-15	-	-
1	HYPOTHETICAL	-	-	-0.294	2.06e-06	-0.278	1
2	RAC1	-	-	-0.411	7.88e-06	-	-
1	H2AFY	-	-	-0.261	1.99e-20	-	-
2	HSPA8	-	-	-0.428	3.91e-08	-0.349	1
2	RHOA	-	-	-0.552	0.0021	-0.379	1
2	FEN1	-	-	-0.651	3.37e-05	-	-
2	NOMO1	-	-	-0.292	8.7e-12	-	-
2	TVP23B	-	-	-0.36	3.06e-12	-0.321	0.362
2	AIF1	-	-	-	-	-0.32	0.0284
2	PNP	-	-	-0.321	2.61e-11	-0.353	1
2	CMIP	-	-	-0.286	1.23e-08	-	-
2	CSNK1A1	-	-	-0.576	0.00178	-	-
2	EPHA2	-	-	-0.265	2.65e-20	-	-
2	YWHAQ	-	-	-0.714	1.91e-17	-0.267	1
2	ESRP2	-	-	-0.468	2.99e-06	-	-
2	ATP6V1A	-	-	-0.294	1.45e-05	-0.399	1
1	ABHD17A	-	-	-0.313	2.66e-11	-	-
2	RPL24	-	-	-0.336	1.05e-05	-	-
2	CLTB	-	-	-0.311	1.44e-06	-0.26	1
1	LOC108793352	-	-	-0.304	6.08e-09	-0.347	1
1	CHP1	-	-	-	-	-0.255	0.024
1	OCLN	-	-	-0.337	3.77e-19	-0.317	1
2	PERP	-	-	-0.906	6.33e-05	-0.497	1
2	TPT1	-	-	-0.308	5.27e-10	-	-
2	DERL2	-	-	-0.277	2.25e-09	-0.318	1
2	UBE2E1	-	-	-0.363	2.65e-05	-	-
2	RPL10A	-	-	-0.34	7.7e-06	-	-
2	TEAD1	-	-	-0.263	8.66e-26	-	-
2	FTSJ3	-	-	-0.259	4.41e-09	-	-
2	NECTIN2	-	-	-	-	-0.308	0.00932
1	HECTD1	-	-	-0.262	8.43e-15	-0.274	1
2	ANXA1	-0.358	1	-1.3	3.02e-07	-0.409	1
2	ACSL4	-0.278	0.0151	-0.418	0.022	-0.289	1
2	PSMD11	-	-	-0.409	0.0127	-0.276	1
2	FUS	-	-	-0.478	0.00371	-0.358	1
2	LIAS	-	-	-0.442	1.91e-09	-0.26	1
2	TARDBP	-	-	-0.625	0.000118	-0.345	1
2	KLF6	-	-	-0.266	4.94e-14	-0.346	1
2	VPS37B	-	-	-0.317	1.75e-08	-0.263	1
2	CTNNB1	-	-	-0.504	0.00664	-0.34	1
2	GAR1	-	-	-0.263	0.0264	-	-
2	NUDT5	-	-	-0.268	0.0363	-0.256	1
2	TNKS1BP1	-	-	-0.315	2.08e-20	-0.264	1
2	RRAS	-	-	-0.452	0.0257	-	-
2	LOC102362757	-	-	-0.828	1.85e-06	-0.402	1
2	IMPDH1	-	-	-0.256	1.3e-20	-	-
2	PLPP6	-	-	-0.254	0.00167	-	-
2	CYFIP1	-	-	-0.258	0.000112	-	-
2	LOC102359610	-	-	-0.344	4.63e-13	-0.252	0.958
2	MRPL30	-	-	-0.307	0.0067	-	-
2	LOC101945969	-	-	-0.251	8.88e-15	-	-
2	NAA15	-	-	-0.253	7.92e-08	-	-
2	MYL12B	-	-	-0.621	6.69e-12	-0.353	1
2	SSR2	-	-	-0.406	0.00269	-0.263	1
2	PARD6G	-	-	-0.275	1.69e-18	-	-
2	ARL9	-	-	-0.251	0.000152	-	-
2	BZW1	-	-	-0.4	0.0328	-	-
2	TMEM40	-	-	-0.265	1.27e-07	-	-
2	RPS5	-	-	-0.413	3.37e-05	-	-
2	SNX10	-	-	-0.386	1.6e-08	-0.343	1
2	STRN3	-	-	-0.306	9e-10	-	-
2	MANF	-	-	-0.611	0.0146	-0.692	1
2	PIP4K2B	-	-	-0.261	2.69e-09	-0.311	1
2	CYB5R1	-	-	-0.384	4.31e-09	-	-
2	PTPN12	-	-	-0.283	1.86e-16	-	-
1	NRBP1	-0.267	0.00141	-0.407	3.55e-10	-0.407	1
2	PGRMC1	-	-	-0.251	9.96e-05	-	-
2	APMAP	-	-	-0.281	1.57e-10	-	-
2	PLK2	-	-	-0.388	7.21e-12	-0.339	1
2	ABCB9	-	-	-0.26	1.68e-08	-	-
1	ZMPSTE24	-	-	-0.292	4.02e-11	-0.317	1
2	GSTM1	-	-	-0.773	1.15e-09	-	-
2	GDPD2	-	-	-0.35	6.56e-11	-0.263	1
2	FAM107B	-	-	-0.407	0.000898	-0.276	1
1	UBE2E3	-	-	-	-	-0.264	0.00932
2	HNRNPH2	-	-	-0.401	0.00568	-	-
1	CRK	-	-	-0.325	7.5e-11	-0.326	0.593
2	ARHGDIA	-	-	-0.533	0.0113	-0.309	1
2	SET	-	-	-0.371	6.12e-06	-	-
2	HYPOTHETICAL	-	-	-0.335	0.00488	-0.346	1
2	C16ORF72	-	-	-0.253	6.23e-06	-0.257	1
2	RPSA	-	-	-0.441	3.26e-10	-	-
2	LOC109924495	-0.316	0.00271	-0.574	6.05e-05	-0.447	1
2	ODC1	-	-	-0.449	0.000349	-	-
1	PHACTR2	-	-	-0.27	1.37e-10	-	-
2	FIP1L1	-	-	-0.331	0.00634	-	-
2	RPL28	-	-	-0.308	0.00131	-	-
2	LOC110520022	-	-	-0.599	6.6e-08	-0.41	1
2	MTSS1	-	-	-0.317	1.19e-05	-	-
2	SUGP2	-	-	-0.631	0.0135	-0.317	1
2	SRP14	-	-	-0.387	0.000263	-0.379	1
2	RPL21	-	-	-0.287	0.000379	-	-
2	IER2	-	-	-0.264	9.78e-13	-	-
2	NANS	-	-	-0.344	1.07e-05	-0.295	1
2	RPS10	-	-	-0.342	0.00166	-	-
2	NR4A1	-	-	-0.264	3.72e-16	-	-
1	FLNA	-	-	-0.339	0.00144	-0.292	1
2	NPC2	-	-	-0.467	0.00615	-0.423	1
2	TMED1	-	-	-0.261	1.33e-18	-	-
2	CHMP4A	-	-	-0.258	8.08e-10	-	-
2	PKLR	-	-	-0.277	0.0106	-	-
2	SDHC	-	-	-0.314	5.35e-07	-	-
3	COL6A1	-0.375	0.000201	-0.413	4.26e-06	-	-
2	TMEM259	-	-	-0.261	5.58e-16	-	-
4	SLC30A1	-	-	-	-	-0.348	0.00118
2	LRRFIP1	-	-	-0.252	3.45e-17	-	-
2	HSPA1B	-	-	-0.341	2.89e-09	-0.336	1
2	SDF2L1	-	-	-0.402	0.000367	-0.358	1
2	LOC100496749	-	-	-0.713	1.95e-08	-0.311	1
2	TRAM1	-	-	-0.336	1.42e-05	-	-
2	SEC61A1	-	-	-0.44	7.46e-06	-0.253	1
2	RHOB	-	-	-0.489	0.00503	-0.426	1
2	RPL15	-	-	-0.362	2.19e-06	-	-
2	COX6A1	-	-	-0.364	0.000592	-0.4	1
1	RRM1	-	-	-0.276	0.000639	-0.295	1
2	AKIRIN1	-	-	-0.416	7.2e-05	-	-
2	SOAT1	-	-	-	-	-0.253	0.024
2	HYPOTHETICAL	-	-	-0.444	1.4e-09	-0.265	1
2	LOC100494403	-	-	-0.274	4.8e-05	-	-
1	CYR61	-0.437	0.0028	-0.595	2.71e-05	-0.593	1
2	RBM4B	-	-	-0.372	0.0017	-	-
2	TMED2	-	-	-0.422	3.9e-05	-	-
2	TXNIP	-	-	-0.578	0.0143	-0.423	1
2	PDIA4	-	-	-0.757	7.59e-07	-0.604	1
2	UPK1A	-0.439	1	-0.835	6.31e-07	-0.654	1
2	UBE2G1	-	-	-0.269	2.87e-05	-0.256	1
2	ACTN4	-	-	-0.389	7.31e-05	-	-
2	RPL31	-	-	-0.29	0.0221	-	-
2	RAB29	-	-	-0.417	0.0108	-0.301	1
2	RPL7	-	-	-0.51	1.07e-09	-	-
2	COX7A2	-	-	-0.615	1.73e-07	-0.502	1
2	TAGLN2	-	-	-0.427	0.000261	-	-
2	ALDOA	-	-	-0.53	4.92e-08	-0.276	1
2	EIF2S2	-	-	-0.351	0.00216	-	-
2	NME1	-	-	-0.452	3.51e-09	-	-
2	VAT1	-	-	-0.306	2.9e-08	-0.309	1
1	YIPF3	-	-	-0.251	2.25e-07	-	-
2	NDRG1	-	-	-0.452	0.000476	-0.273	1
2	MAL2	-	-	-0.349	6.27e-18	-	-
2	UBE2H	-	-	-0.259	1.6e-10	-	-
2	SNRPF	-	-	-0.579	3.23e-05	-0.288	1
2	HYPK	-0.257	1	-0.561	0.012	-0.378	1
2	PPP4R2	-	-	-0.346	0.000298	-	-
2	MRPS18B	-	-	-0.275	0.0324	-0.25	1
2	TMEM50B	-	-	-0.26	4.62e-14	-	-
3	ADH4	-0.325	5.08e-15	-	-	-0.316	0.00236
2	GAPDH	-	-	-0.525	6.41e-08	-0.366	1
2	STRAP	-	-	-0.34	0.0184	-0.286	1
2	CCT6A	-	-	-0.434	0.0039	-0.342	1
1	LLGL2	-	-	-0.264	2.56e-19	-	-
2	RPS7	-	-	-0.472	4.45e-09	-	-
2	CAPG	-	-	-0.748	5.63e-10	-0.402	1
2	SPINT1	-	-	-0.397	1.3e-06	-0.291	1
2	NPM1	-	-	-0.504	4.63e-06	-0.399	1
2	SMOX	-	-	-0.264	1.31e-16	-	-
2	FAM46A	-	-	-0.268	2.09e-11	-0.273	0.714

## Sheet: Table S4. DEGs of Macrophage 3
Cluster	Gene	3d_VS_1d-avg_logFC	3d_VS_1d-p_val_adj	7d_VS_1d-avg_logFC	7d_VS_1d-p_val_adj	14d_VS_1d-avg_logFC	14d_VS_1d-p_val_adj	22d_VS_1d-avg_logFC	22d_VS_1d-p_val_adj	33d_VS_1d-avg_logFC	33d_VS_1d-p_val_adj
1	PTPRZ1	-	-	-0.296932	1.73872e-33	-	-	-0.254771	0.161398	-0.293189	1
1	TMEM65	-	-	-0.33754	1	-	-	-0.425899	0.00015427	-0.416529	1.4954e-05
1	VIT	-	-	-0.282848	1	-	-	-0.2938	8.73207e-10	-0.299196	1.21744e-10
2	DIO3	-0.337428	0.78825	-0.306322	1	-0.305378	1.87182e-12	-0.51921	1	-0.465094	8.72561e-09
3	MON1B	-	-	-	-	-0.372397	3.78665e-06	-0.283341	0.00123137	-	-
3	TOLL-LIKE	-	-	0.350189	0.000236743	0.357894	1	0.336626	1	-	-
2	SPAG1	-	-	-	-	-	-	-0.326679	1	-0.30767	0.0242497
1	POF1B	-	-	-0.345441	1.3304e-20	-	-	-0.261118	0.000149169	-	-
1	COL11A2	-0.325901	5.62118e-56	-0.340127	6.22668e-18	-0.302297	1.47293e-13	-0.343832	3.8039e-08	-0.357767	1
1	BCL11B	-	-	-0.321085	4.12332e-20	-	-	-0.351672	0.000482752	-	-
1	PRPF39	-	-	-0.253669	1	-	-	-0.289062	3.87038e-05	-0.304667	0.00851263
1	FLNA	-	-	-0.476845	1	-	-	-0.363087	0.000151949	-0.456962	0.365327
1	CFP	-0.266199	1	-0.728319	1	-0.338432	0.00620785	-	-	-	-
1	TXNRD1	-	-	-0.442946	1.6147e-16	-	-	-0.293791	1	-0.434754	0.501295
3	CATHELICIDIN-AL	0.30867	1	0.362675	1.16546e-05	-	-	0.322165	1	0.325388	1
2	LOC102560978	-	-	-0.533337	1	-	-	-0.643564	6.85669e-06	-0.633182	0.000938382
3	LOC108424801	-	-	0.270114	0.000347768	-	-	0.529164	1	0.29362	1
1	RCN1	-0.401754	1.03123e-17	-	-	-	-	-0.551701	0.188676	-0.509245	6.88975e-07
1	LEF1	-	-	-	-	-	-	-0.305655	2.36006e-12	-0.311739	2.87844e-16
1	AEBP1	-0.409606	3.25903e-24	-0.455416	2.47578e-18	-	-	-0.462873	1	-0.471584	4.10641e-14
3	MATRIX	-0.668971	0.105697	-0.303629	0.0126461	-0.512284	1	-1.0572	1	-0.79633	1
1	ADAMTS1	-0.449547	2.99853e-32	-0.476872	1.63666e-27	-	-	-0.557979	2.15816e-10	-0.609361	6.24266e-14
1	RPL27A	-	-	-0.613037	4.20684e-06	-0.289353	1	-0.730232	1	-0.582977	1
1	MAFB	-	-	-	-	-	-	-0.265869	0.00230616	-0.316894	0.000714067
2	ATP2B1	-	-	-	-	-	-	-0.314273	0.000285193	-	-
3	YTHDC1	-	-	-	-	-	-	-0.301927	0.0313587	-	-
3	LOC100487732	0.438174	1	0.551263	2.27252e-10	-	-	0.328461	1	0.333871	1
3	PSTPIP1	-	-	-	-	0.286513	1.40967e-05	-	-	-	-
3	LOC101938909	-0.590589	2.00898e-17	-	-	-0.679556	1	-1.19607	7.43122e-05	-0.404248	1.79734e-09
1	PCDH7	-	-	-	-	-	-	-0.259813	0.00049262	-0.267001	1
1	SCCPDH	-	-	-	-	-	-	-	-	-0.301636	0.033914
2	HAPLN3	-0.303666	4.38214e-51	-0.309694	1.28343e-55	-0.260634	3.10354e-43	-0.333324	6.22871e-35	-0.340098	4.37648e-40
1	DDR1	-	-	-0.316919	1	-	-	-	-	-0.266509	0.00445878
1	SPARC	-0.830483	0.00299778	-1.11072	3.60027e-11	-0.950788	0.0156228	-1.54484	0.154404	-1.55349	0.000930145
1	VILL	-	-	-0.311497	8.0109e-28	-	-	-	-	-	-
3	PUTATIVE	0.29649	4.07506e-05	-	-	-	-	-	-	-	-
1	SLC43A2	-	-	-	-	-	-	-0.425893	0.530932	-0.467997	0.0146454
1	CTHRC1	-0.381469	0.000252829	-0.438376	1	-0.427988	1	-0.599585	1	-0.583736	1
1	COL4A1	-0.694636	8.94828e-24	-0.751417	7.81611e-21	-0.440745	1.80831e-17	-0.734996	7.68476e-11	-0.753673	1.72336e-14
1	LOC102946415	-0.525659	1	-0.567821	1	-	-	-0.734071	1	-0.726084	0.020866
1	GPM6B	-0.592146	9.21412e-07	-0.618351	1	-	-	-0.574045	3.1481e-08	-0.587232	2.31661e-11
1	SLC7A5	-	-	-0.251703	1.06764e-15	-	-	-0.368144	0.000151438	-	-
3	SLC2A1	0.406979	1	0.485349	0.000959881	0.269426	1	-	-	-	-
2	NF-KAPPA-B	-0.284735	1	-0.263353	0.0384225	-	-	-0.425112	1	-0.40387	1
1	ELF3	-	-	-0.60667	0.0122608	-	-	-0.506722	0.0414531	-0.399669	1
3	SMPDL3A	0.262401	1	0.282339	4.02036e-05	-	-	-	-	-	-
3	LOC102576344	0.443704	1	0.492931	1.28208e-06	-	-	0.257358	1	0.300891	1
3	LSP1	0.299293	1	0.253543	0.0173575	-	-	-	-	0.298781	1
1	TFPI2	-0.297119	3.93664e-33	-0.419731	4.8598e-09	-0.334267	1	-0.425949	6.17761e-10	-0.454182	2.18092e-13
1	SSBP3	-	-	-	-	-	-	-	-	-0.277016	2.03005e-05
3	GRK6	0.311441	1.09742e-06	-	-	-	-	-	-	-	-
3	SCG2	0.281743	1	0.478274	1.00734e-09	0.264022	1	0.386923	1	0.312708	1
1	FOSB	-	-	-	-	-	-	-0.256729	8.15091e-17	-	-
1	LOC107078100	-	-	-0.820606	2.07838e-14	-	-	-	-	-0.543898	1
1	LRRC32	-0.288612	2.55595e-25	-0.304196	3.40584e-46	-	-	-0.273421	4.67886e-22	-0.279032	4.26007e-27
2	FAM102B	-	-	-	-	-	-	-0.398736	1	-0.284092	0.021887
1	NRP1	-0.262236	1.37926e-37	-	-	-	-	-	-	-0.271533	1
3	FDX1	-	-	-	-	-	-	-0.348168	1	-0.284939	0.00181898
3	TNIP1	0.32982	1	0.281489	0.00519099	-	-	-	-	0.350811	1
2	NEWT-SPECIFIC	-	-	-	-	0.277426	1.39089e-26	-	-	-	-
1	TGM1	-	-	-	-	-0.297315	1	-0.378691	8.13823e-05	-0.320652	0.00729372
1	DAB2	-0.291208	9.16687e-20	-0.290855	0.31068	-	-	-0.2988	1.62979e-19	-0.319231	1
1	HNRNPU	-	-	-0.332728	0.000138284	-	-	-0.290512	1	-0.373575	1
3	CEACAM1	-	-	-	-	-	-	-	-	0.25707	3.27288e-18
1	LOC106606887	-	-	-0.877958	8.03218e-06	-0.489623	0.000264747	-0.886867	1	-0.928865	0.0846276
1	FZD1	-0.341583	3.62065e-14	-	-	-	-	-0.365064	1	-0.368779	3.70775e-12
1	KRT5	-0.297478	1	-1.01177	0.00092802	-	-	-1.01854	1	-0.928428	1
1	LOC108787608	-	-	-0.516045	4.3712e-21	-	-	-0.359326	1	-0.39074	1
3	MMP25	0.396745	0.0110308	0.342253	4.44827e-06	-	-	0.421956	0.89565	-	-
1	SYNE2	-	-	-0.341376	3.70908e-05	-	-	-0.357582	1	-0.371507	0.068881
1	LOC108698608	-	-	-	-	-	-	-0.251947	1.21487e-11	-	-
1	LOC108702985	-	-	-0.46299	4.78594e-30	-	-	-0.462642	1.79855e-09	-0.48076	7.35725e-13
2	COL2A1	-0.401258	8.16802e-65	-0.318581	1	-0.310562	1	-0.497525	1	-	-
1	THIOREDOXIN	-	-	-0.413161	3.73589e-13	-	-	-	-	-	-
2	SELENON	-	-	-	-	-	-	-0.343497	0.00126675	-0.254717	1.10226e-07
3	TNFRSF1B	0.317595	1	0.504694	2.06929e-11	-	-	0.3034	1	0.426058	0.434845
3	LOC101948363	-	-	0.259069	4.2659e-18	-	-	-	-	-	-
1	LOC100494719	-0.695149	1.2715e-23	-1.19661	2.09616e-21	-0.636808	3.38864e-05	-1.01633	5.98833e-06	-1.44106	8.96263e-06
1	NES	-0.270587	2.18147e-11	-0.373984	8.11796e-07	-	-	-0.418868	0.00404015	-0.455329	1.25694e-06
3	LCP1	-	-	0.269655	1.65945e-05	-	-	0.277386	1	0.316011	0.978986
1	ATP2A2	-	-	-0.709929	1.82934e-05	-	-	-0.634017	1	-0.632749	1
1	LARP4	-	-	-0.277766	8.06111e-12	-	-	-0.317005	1.8823e-13	-0.292179	1.52892e-17
1	MFAP5	-0.622828	0.175302	-0.574022	1.276e-32	-0.40948	2.0507e-19	-0.659187	9.19291e-08	-0.635972	2.18092e-13
1	JAG2	-	-	-0.542007	1.1876e-23	-0.34477	1	-0.510366	9.09741e-06	-0.560667	2.59686e-08
1	PRDX1	-	-	-0.591425	0.000692758	-	-	-0.585935	1	-0.663951	1
1	CDH1	-	-	-0.268466	7.91005e-24	-	-	-0.26965	5.86086e-13	-0.271917	2.46892e-20
1	ALCAM	-	-	-0.411536	2.84888e-25	-	-	-0.408334	0.0032862	-0.362002	0.861333
1	LOC106674670	-0.726286	2.80353e-10	-0.78663	0.000417262	-0.616073	1	-0.926442	0.0040244	-0.871232	8.21271e-07
1	INF2	-0.288239	2.29134e-22	-0.294401	1.24734e-10	-0.280075	1	-0.400903	4.40108e-06	-0.407504	2.98678e-07
1	FAT1	-	-	-0.428277	1	-	-	-0.476658	1	-0.484157	5.23064e-08
3	SPATA13	-	-	0.328181	1.47423e-10	-	-	-	-	-	-
1	ECM2	-	-	-0.336096	8.42026e-38	-0.271941	2.71138e-13	-	-	-0.346628	1
1	HAS2	-	-	-	-	-	-	-0.318616	0.199262	-0.327205	0.00288636
2	RFLNA	-	-	-0.29712	3.88809e-11	-	-	-0.345895	0.0499994	-0.297518	0.0637084
3	TBL1X	-	-	-	-	-0.297293	7.04819e-10	-0.334963	0.000293448	-0.313929	0.00305689
1	COL12A1	-0.499342	4.71811e-11	-	-	-	-	-0.709118	0.0444241	-0.692704	0.00983678
1	OSBPL10	-	-	-0.281077	2.10333e-40	-	-	-0.262571	4.96633e-14	-0.268325	3.29534e-18
3	SYNE1	-	-	0.297515	2.1541e-08	0.337151	0.0154607	-	-	0.264763	0.000466229
1	GJA1	-0.530515	1.07379e-40	-0.497413	2.52871e-24	-0.456323	1	-0.53713	3.57008e-21	-0.547906	3.7612e-26
1	INTERLEUKIN-6	-	-	-	-	-0.270462	1	-0.288647	8.36276e-08	-0.29737	1.60453e-11
1	CAPN2	-	-	-0.259754	0.0387023	-	-	-0.265847	1	-	-
2	TNFAIP6	-	-	-	-	-	-	-	-	-0.317495	0.0103263
1	AHNAK2	-	-	-0.403506	6.03832e-31	-	-	-	-	-0.358118	1.11093e-10
1	MYH10	-	-	-0.34857	5.43427e-23	-0.305871	1	-0.428068	1.24951e-08	-0.383736	6.53157e-12
1	COL1A2	-0.61872	1	-1.07582	1.36975e-08	-0.902	1	-1.68429	0.940843	-1.59769	0.0114769
2	TNIP2	-0.297518	1.414e-23	-	-	-	-	-0.432649	0.188676	-0.396385	0.0345626
1	CEBPZ	-	-	-	-	-	-	-0.329372	1	-0.330164	0.0410211
1	FBLN1	-0.335842	1.38325e-34	-	-	-	-	-0.399828	1	-0.38538	1
2	TFAP2C	-	-	-0.38075	2.45844e-07	-	-	-0.348037	4.84037e-06	-	-
2	FHL2	-	-	-	-	-	-	-0.274047	0.0106192	-	-
1	SGSM3	-	-	-	-	-	-	-	-	-0.306123	0.0142329
1	CHKA	-	-	-	-	-	-	-	-	-0.274746	0.00102028
3	LOXE	-	-	0.386146	5.73337e-22	-	-	-	-	-	-
1	TMEM214	-	-	-0.276516	0.0141308	-	-	-0.303409	0.0141335	-0.300751	0.0122029
1	CEACAM19	-	-	-0.282476	0.0372905	-	-	-0.298175	0.00404012	-0.287495	0.0012404
1	MGRN1	-	-	-	-	-	-	-	-	-0.278366	0.00297991
1	LOC109314240	-0.672318	7.40709e-26	-0.630174	1.89704e-35	-0.413727	9.05192e-16	-0.651684	2.50197e-11	-0.663663	4.58234e-15
1	LOC107100331	-	-	-0.498861	4.75136e-16	-	-	-0.538734	0.000371032	-0.546496	0.00327261
1	LOC106041919	-	-	-	-	-	-	-0.254642	5.5412e-18	-0.265756	6.03465e-20
2	PPL	-	-	-0.402595	7.12991e-06	-	-	-0.318008	1	-	-
1	ZRANB2	-	-	-0.338235	0.000564538	-	-	-0.254586	0.40601	-0.427988	1
1	LOC102796035	-	-	-0.873888	4.83119e-06	-	-	-0.532193	1	-0.792843	1
3	LOC102942826	0.264674	2.69391e-14	-	-	-	-	-	-	-	-
3	PTPRC	-	-	0.278491	0.0280025	-	-	-	-	-	-
3	PGLYRP1	-	-	0.378745	0.00521954	-	-	0.319793	1	-	-
1	LOC110090180	-0.41538	1.57007e-05	-0.402992	5.72423e-30	-0.357184	2.00121e-16	-0.453042	2.98337e-15	-0.438032	1.32683e-19
2	SYTL2	-	-	-0.498735	0.000136101	-	-	-0.58519	1	-0.434747	1
1	HNRNPA1	-	-	-0.561568	7.06571e-06	-	-	-0.572921	1	-0.62676	1
1	HNRNPAB	-0.321751	0.000473453	-0.647894	2.69672e-14	-	-	-0.591274	1	-0.589792	0.115697
1	CD44	-	-	-	-	-	-	-0.316352	1.83639e-07	-	-
1	LOC108801770	-	-	-0.4584	1.40147e-09	-	-	-	-	-	-
1	MMP2	-	-	-	-	-	-	-0.261641	8.15091e-17	-0.284307	2.72898e-22
1	PCSK9	-	-	-0.467112	4.09821e-24	-	-	-0.460682	0.00322986	-0.402779	1
1	LENG8	-	-	-0.313503	1	-	-	-0.350548	1	-0.303472	0.000578788
1	LOC102944312	-0.331535	7.72991e-39	-0.307846	8.72941e-28	-0.266063	4.05956e-06	-0.400989	2.84309e-06	-0.429884	0.0700285
3	COQ8A	0.345907	1.63107e-13	-	-	-	-	-	-	-	-
1	SLC43A3	-	-	-0.251144	1	-	-	-0.304602	0.276383	-0.373411	0.0287394
1	OGN	-0.786393	2.32258e-16	-0.720284	1.29473e-09	-0.699534	1	-0.902123	0.00961262	-0.918776	0.000152219
3	LOC102946876	0.298622	1	0.278977	8.76598e-05	0.256292	1	0.298242	1	0.287674	1
1	EGFR	-	-	-0.347266	6.59923e-22	-	-	-0.31053	3.1481e-08	-0.349596	1.18445e-09
1	LAMA3	-	-	-	-	-	-	-0.318905	4.1608e-16	-	-
1	CAPNS1	-	-	-0.369369	6.91587e-15	-	-	-	-	-0.367145	1
1	TEX2	-	-	-0.360618	1	-	-	-0.38355	4.96633e-14	-0.397481	6.40709e-08
1	TNC	-	-	-0.779173	1	-	-	-0.950439	0.00961262	-0.954485	0.132904
1	EIF4A2	-	-	-0.36384	1	-0.326867	1	-0.447039	0.00781998	-0.496629	1
1	NRP2	-0.260366	1.31718e-13	-	-	-	-	-	-	-0.280792	5.46305e-24
3	RBBP6	-	-	-	-	-	-	-0.264092	0.00794556	-	-
1	ABCA1	-	-	-	-	-	-	-0.354843	0.00988267	-0.361025	1
1	FBN2	-0.279349	3.85832e-09	-	-	-	-	-0.276685	1	-0.306168	1.23995e-08
1	OLFML3	-	-	-0.264674	0.580482	-	-	-	-	-0.279937	7.4288e-11
1	POSTN	-1.02415	1	-0.981158	1	-0.638315	0.0154374	-1.4183	1	-1.38414	1
1	SFRP2	-0.360064	3.26041e-17	-0.285658	1	-	-	-0.391418	2.68579e-07	-0.36936	8.62188e-16
1	RBMX	-	-	-0.517191	3.21309e-05	-	-	-0.549345	1	-0.625223	1
1	SLC30A7	-	-	-	-	-	-	-	-	-0.273325	6.11441e-07
2	KDM4B	-0.269295	2.27533e-07	-0.27816	0.181322	-	-	-0.518633	1	-0.363774	1
2	MALL	-0.278914	0.0246797	-0.683575	5.00234e-10	-0.390389	2.913e-08	-0.594738	1	-0.347516	0.156096
1	PALLD	-	-	-0.256168	1	-	-	-0.292351	5.93622e-05	-0.312931	2.49885e-08
1	PARATHYROID	-	-	-0.504694	1.51539e-18	-	-	-0.527061	0.00175128	-0.552141	0.00274591
1	TSKU	-0.336404	6.87388e-20	-0.412715	2.98813e-09	-	-	-0.503422	5.2033e-07	-0.468511	2.39949e-12
1	EMILIN1	-0.389647	8.8482e-24	-0.342966	1	-	-	-0.387834	1	-0.378472	0.00119445
2	MYH10	-	-	-0.432174	8.84191e-08	-	-	-0.426981	0.000136137	-0.35883	3.16493e-08
1	FKBP9	-0.331047	6.21781e-23	-0.350863	1	-	-	-	-	-0.40135	1
3	PLCL2	-	-	-	-	-	-	0.373375	6.51736e-05	-	-
1	RCN1	-	-	-	-	-	-	-0.30493	8.96687e-15	-0.280414	2.23578e-17
3	HERC6	-0.62544	1.36664e-31	-0.272538	1	-0.573047	1	-0.727408	1.79895e-09	-0.579013	1.65794e-12
1	LOC100495238	-	-	-0.680172	4.16599e-11	-	-	-0.457551	1	-0.583365	1
3	ARG1	-	-	0.375968	6.11349e-08	-	-	0.407653	1	0.378372	1
1	RHOU	-	-	-0.38532	1	-	-	-0.302446	0.00144836	-0.275737	1
1	PAPD5	-	-	-0.363195	0.000165188	-0.347672	1	-0.394979	1	-0.366014	1
1	LAMB3	-0.646735	1.45356e-06	-1.17192	0.0713778	-0.6512	0.0161846	-1.15498	1	-1.18769	1
1	LOC103180280	-	-	-0.540611	8.29939e-19	-	-	-0.439976	0.00385665	-0.506139	0.000413863
1	TRABD	-	-	-0.35369	1	-	-	-	-	-0.351121	1.18444e-09
1	EMC8	-	-	-	-	-	-	-	-	-0.282728	2.77534e-07
1	ATP5G3	-	-	-0.310739	0.000187292	-	-	-0.292474	1	-0.385336	1
1	COPG1	-	-	-	-	-	-	-0.257675	0.00259574	-	-
1	DPT	-0.756682	8.17922e-19	-	-	-0.353326	1	-0.825271	0.0032862	-0.812842	1
1	SYNAPSE	-0.888158	2.72124e-06	-0.768677	0.000113504	-0.584232	0.19697	-1.31224	1	-1.25026	0.428177
1	FBN2	-0.747266	1	-	-	-0.381825	1	-1.02335	0.00699244	-0.974435	1
1	PHLDA1	-0.38325	4.78781e-21	-	-	-0.387087	4.51253e-06	-0.410448	0.0712287	-0.41488	1
1	SFPQ	-	-	-0.396951	0.00915403	-	-	-0.42216	1	-0.431909	1
1	LOC108264080	-	-	-0.257605	1.12059e-39	-	-	-	-	-	-
1	TGM2	-	-	-0.337604	5.77065e-33	-0.308274	1	-0.339071	7.83968e-12	-0.393941	1.1719e-15
1	DST	-	-	-0.407054	8.27257e-27	-0.265902	1.81026e-28	-0.400598	5.86086e-13	-0.417031	8.10132e-18
2	FREM2	-	-	-	-	0.339299	6.79563e-06	-	-	-	-
1	NFIL3	-	-	-	-	-	-	-0.348321	0.0418737	-0.311207	0.000730278
1	CFP	-	-	-0.343999	1	-	-	-0.268822	1.23007e-13	-0.305268	1
1	ITGA3	-	-	-0.355663	1.2303e-21	-0.280035	7.70067e-29	-0.375305	2.13189e-12	-0.372656	1.32683e-19
3	RAC2	-	-	0.341677	0.00102315	-	-	-	-	-	-
1	ZDHHC3	-	-	-	-	-	-	-0.263972	0.0145308	-	-
1	SNRPN	-	-	-0.477557	0.000354304	-	-	-0.653862	1	-0.594795	1
2	CLDN1	-	-	-0.501795	5.97344e-28	-	-	-0.45801	7.70836e-08	-0.400412	5.06575e-11
1	ASPN	-0.289478	6.64164e-60	-0.302002	8.21252e-59	-0.26577	2.62334e-33	-0.31643	7.73583e-21	-0.310045	9.11138e-27
3	NCF1	-	-	0.313743	0.00415326	-	-	0.251486	1	-	-
1	FBN1	-0.988685	4.66152e-14	-0.965027	2.09662e-12	-0.596758	1.27439e-07	-1.03569	1	-1.03675	0.00996885
1	VCAN	-0.883976	1	-0.708854	1	-	-	-1.04096	1	-1.03681	0.0111214
1	COCH	-0.343748	1.17879e-30	-0.327336	1.05647e-61	-0.295229	1.48313e-47	-0.344731	2.53335e-17	-0.333129	1.12e-10
1	2019-09-10	-0.310139	1.23255e-33	-0.372233	1.47821e-30	-	-	-0.401866	7.43122e-05	-0.381179	4.20811e-10
1	COL4A2	-0.540861	1.27212e-37	-0.553304	6.87557e-32	-0.375805	7.5434e-18	-0.52421	2.15812e-10	-0.552227	6.24256e-14
1	LOX	-0.43204	9.1694e-08	-0.301363	1	-0.263103	1	-0.447173	1.44332e-08	-0.453951	1.70078e-12
1	KRT14	-	-	-0.842655	0.0332876	-	-	-1.08435	1	-0.907692	1
3	LOC110406694	-	-	0.253654	0.0167923	-	-	-	-	-	-
3	LOC102565955	-	-	0.309907	2.65217e-08	-	-	-	-	-	-
1	CIRBP	-0.32565	0.119801	-0.615631	2.19126e-08	-0.262567	1	-0.721234	1	-0.773142	0.0388493
1	SERPINH1	-	-	-0.285236	4.41455e-26	-	-	-0.328123	5.93622e-05	-	-
1	ADAM17	-	-	-	-	-	-	-0.257798	0.00482598	-0.294128	1
1	PTX3	-1.40628	1.79308e-08	-1.00532	1	-1.27602	1	-1.64473	1	-1.62366	1
1	MAP4K4	-0.25251	1	-	-	-0.314283	1	-0.423674	0.0069924	-0.450141	1.84091e-06
1	CD5L	-	-	-	-	-	-	-	-	-0.298122	9.70369e-18
3	ADAM28	0.254392	1	0.359397	0.00238652	-	-	0.263405	1	-	-
3	CDC25B	0.295209	1	0.333956	0.00123142	-	-	-	-	-	-
3	CYBB	-	-	0.288946	0.000121438	-	-	-	-	-	-
1	TUBB4B	-0.346381	0.0479554	-0.511587	1.5451e-06	-	-	-0.632113	1	-0.596286	1
3	MYL1	-	-	-	-	-0.272341	1.06128e-25	-0.260397	7.73583e-21	-0.268911	9.11138e-27
3	FBP1	0.351661	1	0.408261	1.75761e-06	-	-	0.329103	1	0.332407	1
1	SERPINE1	-0.251048	0.000195702	-	-	-0.280438	1	-0.49093	1	-0.55358	1
2	RB1	-	-	-	-	-	-	-	-	-0.32209	0.0252339
3	G6PD	0.316826	1	0.354555	2.72584e-05	-	-	-	-	-	-
1	ARNTL	-	-	-	-	-0.26502	1.55661e-19	-	-	-0.316491	1
3	LOC102456231	-	-	0.333622	6.64917e-07	-	-	0.268095	1	-	-
2	LINC00504	-	-	-	-	-	-	-0.264538	6.11338e-16	-	-
1	CTGF	-0.80412	7.94657e-11	-0.743199	1	-0.765816	1	-0.900244	0.00961262	-0.913355	1
1	HYPOTHETICAL	-	-	-0.766499	2.2384e-19	-	-	-0.406068	1	-	-
2	GCLC	-	-	-	-	-	-	-0.285946	1	-0.277931	7.36125e-09
1	COL11A1	-0.733469	2.49093e-15	-0.792629	1	-	-	-0.97856	0.336704	-0.841217	1
1	ZNF326	-	-	-0.449026	0.00332052	-	-	-0.347715	1	-0.353645	1
3	LOC109287339	-	-	0.595617	4.96484e-09	-	-	0.496826	1	0.389346	1
2	GATAD2A	-	-	-	-	-	-	-0.312006	0.0165431	-	-
1	TUBA1A	-0.362643	6.14707e-06	-0.676931	2.02566e-06	-0.337359	1	-0.724605	1	-0.805351	1
1	ADK	-	-	-	-	-	-	-	-	-0.287735	2.46828e-07
2	MARCO	-	-	-	-	-	-	-0.323489	1.84029e-08	-0.365184	1
1	COQ10B	-	-	-	-	-	-	-0.264972	0.0330668	-	-
1	JARID2	-	-	-	-	-	-	-	-	-0.286312	2.63185e-07
1	TUBB	-	-	-	-	-0.417202	1	-0.479955	1	-0.399477	0.00024668
3	SKAP2	0.338414	1	0.32106	0.000325743	-	-	-	-	-	-
3	VSIR	0.355753	0.588246	0.360137	1.01561e-07	-	-	-	-	0.284953	1
1	NUCLEOTIDE-BINDING	-0.855462	0.000276394	-0.897352	0.000792128	-0.705735	1	-1.06876	1	-1.06672	1
1	KRT6A	-0.283983	1	-1.40493	1.22233e-10	-	-	-1.23559	1	-1.09303	1
1	NUCLEOTIDE-BINDING	-	-	-0.532949	0.0168039	-	-	-0.425877	1	-0.441169	1
1	RBM14	-	-	-0.311618	1.44626e-08	-	-	-0.32066	1	-0.285927	0.0269043
1	SMC1A	-	-	-	-	-	-	-	-	-0.250763	1.33398e-12
1	HTRA4	-	-	-0.260296	3.46027e-26	-	-	-0.255636	1.02082e-23	-0.262809	3.8063e-17
1	SRP72	-	-	-	-	-	-	-0.26033	0.0336884	-	-
1	SEMA4F	-	-	-0.265107	7.15402e-33	-	-	-	-	-0.279658	1
3	ACTG1	-	-	0.265242	6.73551e-13	-	-	0.298496	0.0719481	0.28655	0.00245116
2	HIBADH	-	-	-	-	-	-	-0.265974	4.22233e-06	-	-
1	SERPINF1	-0.364201	3.70738e-05	-0.650701	0.16849	-0.402309	0.191549	-0.613603	1	-0.617482	1
2	LOC104404884	-	-	-	-	-	-	-0.288258	0.0191399	-0.256931	0.00228023
1	TNMD	-0.261487	1.46185e-65	-0.264173	7.36871e-12	-0.26867	4.37016e-49	-0.285188	3.04078e-28	-0.284821	1.59968e-33
1	GPNMB	-	-	-	-	-	-	-	-	-0.257906	0.0020835
1	MYO1B	-	-	-0.359915	4.56041e-10	-	-	-0.408928	1	-0.346783	0.947784
1	LOC106731755	-	-	-0.307948	3.31764e-09	-	-	-	-	-0.292979	0.624851
3	NDEL1	-	-	0.30494	2.21941e-13	-	-	-	-	-	-
1	STROMELYSIN-1/2-A	-0.799968	0.00227306	-0.397725	0.00192523	-0.314935	1	-0.912634	1	-0.791286	1
3	AQP3	-	-	-	-	-0.252334	1	-0.305909	0.178418	-0.251664	0.00416782
2	LOC102567000	-0.369954	1	-	-	-	-	-0.52536	5.80129e-13	-0.283619	3.15058e-12
3	SLC16A6	-0.278807	1.00844e-07	-	-	-	-	-0.442547	1	-0.442779	0.274208
1	PEBP1	-	-	-0.347212	5.43341e-12	-	-	-	-	-0.348437	1
1	LOC106739606	-	-	-0.276842	4.71929e-06	-	-	-	-	-0.264833	8.56384e-08
1	LRPAP1	-	-	-	-	-	-	-0.324554	3.11475e-07	-	-
1	CDCA7	-	-	-0.27759	2.42775e-33	-	-	-0.321196	0.000464556	-0.331732	1.63884e-11
1	GTPBP4	-	-	-0.345503	1	-	-	-0.280047	0.00765862	-0.314785	6.66242e-07
3	CHIT1	0.337715	1	0.363151	1.81142e-05	-	-	0.261183	1	-	-
3	LBR	0.269208	1.20482e-07	-	-	-	-	-	-	-	-
1	CATHELICIDIN	-	-	-0.590897	3.48077e-06	-	-	-0.450722	0.310481	-0.434864	1
1	CWC15	-	-	-	-	-	-	-	-	-0.266366	0.00290848
1	RP2	-	-	-	-	-	-	-0.262435	0.211782	-0.277218	0.0469389
1	FST	-	-	-0.256089	2.08829e-50	-	-	-0.266296	3.57008e-21	-0.277531	3.7612e-26
1	RPL8	-	-	-0.368133	8.88603e-05	-0.268769	1	-0.474045	1	-0.398527	1
1	KRT8	-0.990681	1.9437e-06	-0.904269	1	-0.832731	1	-1.13377	1	-1.23326	1
1	PRSS23	-0.398796	6.58638e-17	-0.411462	1	-	-	-0.359728	2.23937e-11	-0.429562	4.58234e-15
2	KLF5	-	-	-0.629163	2.08842e-08	-	-	-0.585081	1	-0.482301	1
1	KCTD18	-	-	-	-	-	-	-	-	-0.286995	0.0240081
3	LIMD1	0.27035	8.12328e-12	-	-	-	-	-	-	-	-
1	NCL	-	-	-0.528471	2.15399e-09	-0.313667	1	-0.579148	1	-0.676121	0.00590784
1	SNIP1	-	-	-	-	-	-	-0.277378	0.903167	-0.258226	6.02604e-06
1	KRT24	-0.340306	1	-0.968828	4.09331e-06	-	-	-0.995188	1	-1.31433	0.858882
1	CNN3	-0.262685	2.29864e-31	-0.28514	3.34553e-11	-	-	-0.372621	1.24849e-14	-0.340579	2.26648e-08
1	RBM7	-	-	-	-	-0.306655	0.0250933	-0.329302	1.76834e-05	-0.310043	1
1	MMP19	-0.514644	1	-0.51182	2.0749e-08	-0.318325	2.07796e-07	-0.492224	7.83968e-12	-0.493975	1.1719e-15
1	LOC108797612	-0.260054	7.18546e-22	-0.492442	2.92761e-43	-0.330853	4.19074e-31	-0.469922	1	-0.438712	1
2	LOC109084930	-0.914026	6.28841e-50	-0.466088	1	-	-	-1.14699	2.16437e-06	-1.02861	0.00102686
3	GPR65	0.340821	7.03096e-11	0.291821	8.04635e-09	-	-	-	-	-	-
1	EREG	-	-	-0.393696	7.0043e-16	-	-	-0.373843	2.32576e-10	-0.418346	1.29585e-12
3	CAT	0.261793	1	0.33832	4.13036e-06	-	-	-	-	-	-
1	ZC3H10	-	-	-	-	-	-	-0.278289	0.000195142	-0.319575	6.71134e-06
1	BGN	-0.821751	1.21975e-21	-0.752533	3.8303e-10	-0.624741	1	-0.970666	0.00100502	-0.966761	0.000131645
1	HNRNPLL	-0.294341	7.42272e-11	-0.351835	1	-0.252909	0.0303023	-0.256017	1	-0.258478	0.33352
2	BHLHE40	-	-	-	-	-	-	-0.433247	0.000100603	-0.286525	0.0824299
3	LOC107197025	-	-	0.404748	8.88825e-07	-	-	0.313473	1	-	-
1	HYPOTHETICAL	-0.297644	2.21622e-33	-	-	-	-	-0.303519	1.07191e-09	-0.277242	1
1	THBS4	-1.17963	1.01962e-36	-1.00858	0.00178049	-	-	-1.3545	0.00327958	-1.32592	4.87248e-13
1	EMP1	-0.348341	0.366243	-0.685278	9.88806e-05	-0.353245	0.120267	-0.661467	1	-0.53354	1
3	TIPARP	-	-	-	-	-	-	-0.350357	0.0316205	-0.306754	0.00589113
1	ITGBL1	-0.521493	3.2589e-09	-0.514074	1.7315e-36	-0.472621	3.16166e-16	-0.424561	4.56812e-08	-0.464098	7.8428e-09
3	PGD	0.280348	0.014932	0.324986	2.88823e-09	-	-	0.380425	0.142927	0.340982	0.0407201
1	APOH	-0.530887	1.70483e-27	-0.417219	6.42761e-08	-0.333639	0.000982003	-0.534365	2.21823e-07	-0.532055	1.1599e-07
3	LOC108791588	-0.251239	2.32547e-35	-	-	-	-	-	-	-	-
2	KRT12	-	-	-0.618306	0.00394143	-	-	-0.716189	1	-0.592323	1
1	NUCLEOTIDE-BINDING	-0.305318	0.0381752	-0.595712	0.00155164	-0.283967	1	-0.742795	1	-0.743392	1
1	EEF1E1	-	-	-	-	-	-	-	-	-0.297926	0.00052566
3	LYSOZYME	0.268861	3.28871e-06	-	-	-0.28824	1	-	-	-	-
2	PINX1	-	-	-	-	-	-	-0.250731	0.00178327	-	-
1	RAN	-	-	-0.421083	0.0124644	-	-	-0.368293	1	-0.387091	1
1	RPS17	-	-	-0.383009	8.84485e-07	-	-	-	-	-0.367619	1
3	CXCR4	-	-	-	-	-	-	-	-	-0.261257	2.93601e-10
1	LOC108700425	-0.259242	1	-1.18208	0.0298101	-	-	-1.37848	1	-1.04183	1
1	ZNF423	-0.540777	6.12945e-09	-1.49915	1.37983e-05	-0.251759	0.000617928	-1.0858	1	-0.778639	1
1	KRT5	-	-	-0.77433	0.0356512	-	-	-0.941961	1	-0.989001	1
1	EEF2	-	-	-0.32214	2.3138e-09	-0.269384	0.00688147	-0.420843	0.0555002	-0.419424	0.00150487
3	GSTM1	-	-	0.279328	3.08139e-05	-	-	-	-	-	-
3	LDHA	0.307253	0.0466885	0.507217	1.23953e-17	0.27439	1	0.431486	0.17148	0.366426	0.138322
1	RANBP1	-0.287088	0.000204043	-0.586267	1	-0.352078	1	-0.707513	1	-0.567084	1
1	HNRNPM	-	-	-0.407747	0.0075198	-	-	-0.544335	1	-0.513438	1
1	ANXA2	-0.467899	0.000783958	-1.11275	2.64404e-14	-0.486609	0.153793	-1.0674	1	-1.30619	0.102833
1	LOC110077729	-	-	-0.98523	5.11279e-06	-	-	-1.00149	1	-1.09548	1
1	ANTIFREEZE	-	-	-0.838199	6.63627e-09	-	-	-0.925411	1	-1.05605	1
3	ANXA1	-	-	0.260694	2.74845e-08	-	-	0.260627	1	0.363873	0.0028683
1	MINOR	-0.45895	1	-0.763964	0.0221183	-0.470556	1	-0.781031	1	-0.770697	1
1	RPL27A	-0.293198	0.0250733	-0.349215	0.00207481	-	-	-0.377631	1	-0.370422	1
2	LOC102932193	0.413415	2.07237e-11	-	-	-	-	-	-	-	-
3	MMP3	-0.404033	2.51526e-47	-	-	-	-	-0.39339	1.8823e-13	-0.378075	1.52892e-17
1	MMP3	-0.706789	1	-0.863529	1	-	-	-0.914825	0.000293448	-0.923728	0.0517378
3	TCN1	-	-	0.351893	5.04032e-08	-	-	0.250955	1	0.279758	1
3	SLC9A3R1	-	-	-	-	-	-	0.387227	1.49896e-27	0.277243	1.32749e-29
1	BHMT	-0.30291	1	-0.343304	0.124441	-0.302817	1.72152e-13	-0.364075	1.7985e-09	-0.369198	7.35703e-13
1	ITM2B	-	-	-0.349967	0.00638171	-	-	-0.539447	1	-0.427892	1
3	UNNAMED	0.591318	0.00385146	0.271362	0.0122059	-	-	-0.556696	1	-0.361592	1
1	CAVIN2	-0.405366	3.99228e-14	-0.543083	9.79934e-18	-0.481247	3.88711e-06	-0.522601	0.000240305	-0.580544	0.0536105
1	LOC102447917	-	-	-	-	-	-	-0.424355	1.8917e-09	-0.443906	9.07156e-10
1	PLPP3	-	-	-	-	-0.362607	1.33732e-10	-0.521311	0.000492616	-0.51932	1.32536e-12
3	BTN1A1	-	-	0.375571	8.00763e-07	-	-	0.262335	1	0.290337	1
1	DNAJB1	-	-	-0.28949	1	-	-	-0.265748	2.64194e-06	-	-
1	TRA2B	-	-	-0.442679	0.0335496	-	-	-0.642034	1	-0.572848	1
2	LOC100089335	-	-	-0.408363	1	-	-	-0.497302	4.04804e-09	-0.487333	1.51111e-10
3	LOC108719454	0.544506	1	0.473701	1.6564e-08	0.286967	1	0.344679	1	0.409638	0.0844631
1	COL18A1	-	-	-0.4318	0.070908	-	-	-0.451175	1.79855e-09	-0.483442	7.35725e-13
1	PDGFRL	-	-	-0.263944	4.04453e-39	-0.262795	5.38463e-39	-0.253335	6.14276e-24	-0.267618	4.3397e-29
1	HSP90AA1	-0.397338	0.00247427	-0.485702	1	-0.324694	1	-0.688779	1	-0.643186	1
1	EFNA1	-	-	-0.277635	2.39813e-22	-	-	-0.298352	1.13422e-08	-0.309236	6.00079e-12
1	TIMP3	-0.259992	1	-0.290389	0.0052609	-	-	-0.291516	0.0048857	-	-
1	HNRNPA3	-	-	-0.346091	2.25164e-10	-	-	-0.281451	1	-0.295391	1
1	FAR1	-	-	-	-	-	-	-0.25101	3.52424e-08	-0.308606	3.38405e-10
1	SIAH1	-	-	-	-	-	-	-0.281125	7.38841e-07	-	-
1	HADHA	-	-	-0.373197	1	-	-	-0.449875	0.016	-0.284281	1
2	FRS2	-	-	-	-	-	-	-0.287633	1.23217e-05	-	-
2	RAB7B	-	-	-	-	-	-	-0.366858	1	-0.338789	0.000674311
1	ELL2	-0.25937	1.55548e-07	-0.267438	0.00356892	-	-	-0.464004	1	-0.429889	1
1	RPL13A	-	-	-0.334097	1.48246e-06	-	-	-0.404598	1	-0.270617	1
1	PDLIM1	-	-	-0.301203	1.69154e-14	-	-	-0.263301	0.00487769	-	-
2	TREX2	-	-	-	-	-	-	-0.29462	0.0201381	-0.352364	6.23072e-10
1	DBT	-	-	-0.253642	7.3816e-11	-	-	-	-	-	-
3	ANXA1	-	-	0.299164	0.00519839	-	-	-	-	-	-
3	PLIN2	0.358561	1	0.376064	0.00444398	-	-	-	-	0.43073	1
1	SRSF1	-	-	-0.393162	0.00011647	-	-	-0.510253	1	-0.508282	1
1	TMEM33	-	-	-0.32957	0.0376882	-	-	-0.259387	1	-0.264107	1
3	MVP	0.497195	0.00360112	0.471093	4.17205e-11	0.288393	1	0.324187	1	0.360447	0.243269
1	CRYAB	-0.468968	7.98266e-38	-0.478922	1.98058e-18	-0.490349	7.87714e-24	-0.469392	1.8823e-13	-0.499385	1.52892e-17
1	PSMA2	-	-	-0.480803	0.000477961	-	-	-0.35914	1	-0.340936	1
1	LAMB1	-0.286405	1.71699e-07	-0.250422	2.53495e-23	-	-	-0.2534	6.14276e-24	-0.251011	8.28319e-26
2	PHRF1	-	-	-	-	-	-	-0.302653	0.0772161	-0.277142	1.29217e-05
2	HNRNPH1	-	-	-0.519527	5.21687e-08	-	-	-0.730525	0.552704	-0.49806	1
3	MMP9	-	-	0.329787	0.00120269	-	-	-	-	-	-
3	LGALS9C	-	-	0.300971	0.000481091	-	-	0.309105	1	0.311558	1
1	UGDH	-0.504534	0.00990416	-0.84938	1	-0.472954	1	-0.874802	1	-	-
1	HK2	-0.266444	1.91474e-18	-0.411669	6.77877e-09	-	-	-0.340225	0.0206831	-0.3992	0.000664652
1	ACBD3	-	-	-	-	-	-	-0.285424	0.0452484	-	-
1	FKBP10	-0.28435	1	-0.574842	1	-	-	-0.656781	0.000283004	-0.732185	0.00556913
3	CYBA	-	-	0.255633	0.000104336	-	-	-	-	0.305728	1
1	PA2G4	-	-	-0.565876	5.45113e-05	-	-	-0.4716	1	-0.666375	1
3	DEGS1	0.28303	3.02416e-07	-	-	-	-	0.350126	0.875568	-	-
1	NSFL1C	-	-	-	-	-	-	-0.280517	0.00327958	-0.268012	1
1	UPK1B	-	-	-0.310004	2.54465e-28	-	-	-	-	-	-
3	ACTR3	-	-	0.277444	1.15062e-05	-	-	0.262327	1	-	-
1	LOC102944400	-	-	-0.300854	0.00116225	-	-	-0.282053	1	-0.266549	0.260088
1	PPP2R1A	-	-	-	-	-	-	-0.261362	5.93615e-05	-0.255002	1.19083e-06
2	SDF4	-	-	-	-	-	-	-0.278234	1	-0.27299	8.21048e-08
1	SULF1	-	-	-	-	-	-	-0.265825	2.53808e-18	-0.265009	4.73963e-21
1	SMU1	-	-	-	-	-0.265695	1	-0.367771	0.0353463	-0.433284	1
1	MATR3	-	-	-0.599635	0.000308799	-	-	-0.601447	1	-0.618331	1
1	UCHL1	-0.366265	1.3735e-24	-0.403945	1	-0.342364	9.71803e-14	-0.384507	0.0057459	-0.386169	1.39734e-15
1	TM7SF3	-	-	-	-	-	-	-	-	-0.258489	1.70853e-07
1	AHSA1	-	-	-0.374374	1	-	-	-0.33086	0.285838	-0.344357	0.000479322
1	TISSUE	-0.8387	1	-0.896615	0.026647	-0.415001	1	-1.26806	1	-1.30215	1
1	HSP90B1	-	-	-0.727095	1.35321e-05	-0.312971	1	-0.692713	1	-0.832381	1
1	HYPOTHETICAL	-	-	-0.335405	0.000292392	-	-	-0.341223	0.00106252	-0.291258	3.4614e-05
1	WWC3	-	-	-	-	-	-	-0.252182	9.71763e-07	-	-
1	IGSF3	-	-	-0.25367	1.82174e-19	-	-	-0.280636	2.99774e-08	-	-
1	PLBD1	-	-	-	-	-0.596918	1	-1.36911	1	-1.31071	0.000731629
1	WDR43	-	-	-0.305827	1	-	-	-0.331769	0.29687	-0.350207	0.000146585
1	FEN1	-	-	-0.49746	2.70647e-05	-	-	-0.643263	1	-0.649635	1
1	TVP23B	-	-	-	-	-	-	-0.284019	0.00371244	-0.313457	1
3	PNP	0.283643	1	0.278354	0.0133362	-	-	-	-	0.293074	1
1	KCNK6	-	-	-	-	-	-	-	-	-0.288307	0.0448632
1	RAB10	-	-	-0.362547	0.0231213	-0.335561	1	-0.302652	1	-0.451408	1
1	EPHX1	-	-	-	-	-	-	-	-	-0.250252	0.0239888
1	ADD3	-0.343478	1.67832e-06	-0.266071	8.38963e-07	-0.272844	1	-0.329873	0.0112161	-0.486704	0.00132986
1	ESRP2	-	-	-0.365898	8.55787e-21	-	-	-0.347489	1	-0.315919	0.0227101
3	KBTBD7	-	-	-	-	-	-	-0.286738	5.54671e-06	-	-
1	DSP	-	-	-0.936831	0.00452817	-	-	-0.62834	1	-0.761075	1
1	RDH10	-	-	-	-	-	-	-0.265717	1.53384e-13	-	-
1	ABHD17A	-	-	-0.307929	1.08716e-34	-	-	-0.263518	2.76801e-07	-0.320092	9.83453e-10
1	BAG5	-	-	-	-	-	-	-0.325766	1	-0.26374	0.00683762
1	NOP58	-	-	-0.621422	6.06862e-06	-	-	-0.666053	1	-0.734484	1
1	YIPF5	-	-	-0.282835	8.64898e-05	-	-	-	-	-	-
1	LOC107114512	-0.396804	0.172301	-0.44066	0.557004	-0.352515	1	-0.378157	7.03437e-40	-0.430534	4.40288e-40
1	C9ORF3	-	-	-0.271368	6.95319e-15	-	-	-0.282779	6.50571e-10	-0.277769	2.18089e-13
1	CCDC90B	-	-	-	-	-	-	-0.271645	0.0131287	-	-
3	TNFAIP3	-	-	0.266981	1.75776e-24	-	-	-	-	-	-
3	ABHD17B	-	-	-	-	-0.272875	1	-0.266096	0.00326667	-	-
1	TUBB6	-0.360399	0.00299266	-0.303645	1	-0.337338	1	-0.409103	0.0444241	-0.449104	0.00104741
1	PSMB7	-	-	-0.419464	0.00148458	-	-	-0.575542	1	-0.462425	1
1	RPS17	-	-	-0.443691	3.11949e-05	-0.312053	1	-0.336404	1	-0.513916	0.711899
1	SPRY2	-0.324287	2.40406e-13	-0.31648	1	-	-	-0.323299	5.5412e-18	-0.329585	6.03465e-20
1	DDX19B	-	-	-	-	-	-	-0.271027	0.00049262	-	-
3	GCA	0.439662	1	0.391814	0.0019752	0.415778	1	0.3358	1	0.346685	1
1	PHB2	-	-	-0.361574	0.000634311	-0.339791	1	-0.389313	1	-0.452026	1
3	STK17B	0.253304	1	-	-	-	-	-	-	0.29283	2.88636e-08
1	TNFAIP1	-	-	-	-	-	-	-	-	-0.302706	2.06356e-05
1	FSTL1	-0.882829	0.00776641	-1.25556	0.000131494	-0.836811	1	-1.52248	1	-1.49654	0.531907
1	RPE	-	-	-	-	-	-	-0.316897	0.144843	-0.25632	4.04633e-05
1	LOC108698692	-	-	-0.300771	0.0238716	-	-	-0.310274	3.6989e-08	-0.303942	5.48261e-12
1	LOC109692687	-	-	-	-	-	-	-0.259841	7.2845e-05	-0.289011	1
1	KDM2A	-	-	-	-	-	-	-	-	-0.293303	1.0432e-09
2	EPITHELIAL	-	-	-0.473138	5.75545e-13	-	-	-0.394237	1	-0.418467	1
1	TARDBP	-0.261352	1	-0.70122	0.00300354	-	-	-0.654335	1	-0.715377	1
2	CSNK1G2	-	-	-	-	-	-	-0.269739	0.000137342	-	-
1	CTNNB1	-	-	-0.915644	0.0296619	-0.314751	1	-1.03345	1	-1.03431	1
2	BCOR	-	-	-	-	-	-	-0.295329	7.83954e-12	-	-
1	SERBP1	-	-	-0.47498	0.000712979	-	-	-0.568855	1	-0.485281	1
1	RRAS	-	-	-0.417244	0.00190231	-0.311743	1	-0.531671	0.655773	-0.509988	1
1	LOC102362757	-	-	-1.08879	0.0130697	-0.290021	1	-0.899929	1	-0.998536	1
3	STOM	-	-	0.329435	0.00221916	-	-	-	-	-	-
1	COL6A2	-0.774797	7.26716e-15	-0.609238	0.00226402	-0.34136	1	-0.78348	0.00181162	-0.733552	1.72128e-05
3	SEMA4D	-	-	-	-	-	-	-0.311572	0.000501459	-0.269688	3.43251e-05
3	MSRA	0.367712	3.68887e-10	0.272127	2.63973e-12	-	-	-	-	-	-
1	RPS5	-0.25482	0.125145	-0.407546	4.65627e-06	-0.259623	1	-0.530654	1	-0.403315	1
3	SNX10	-	-	0.407744	0.00151767	-	-	-	-	-	-
1	2019-03-03	-0.278469	3.45111e-19	-	-	-	-	-0.282134	7.31346e-06	-0.294797	1
1	RND3	-0.531294	1	-0.437859	1.34843e-08	-0.339331	1.55157e-06	-0.439889	0.745234	-0.497346	0.0548842
3	SNAP23	0.292249	1.05401e-23	-	-	-	-	-	-	-	-
1	CKAP5	-	-	-	-	-	-	-0.265404	1	-0.355892	0.0300998
1	ARL6IP5	-	-	-0.341586	2.98605e-18	-	-	-0.292024	0.00605851	-0.365691	0.0654468
1	VCL	-	-	-	-	-	-	-0.271187	1.77039e-10	-0.280026	5.39115e-17
1	TOP2A	-	-	-0.263122	5.40316e-21	-	-	-0.271805	1.53384e-13	-0.326449	0.00389812
2	CYB5R1	-	-	-0.357034	1	-	-	-0.416181	1	-0.351107	0.000163677
2	NRBP1	-	-	-	-	-	-	-0.306989	8.4637e-07	-0.256023	6.32156e-07
1	CTNNA1	-	-	-	-	-	-	-	-	-0.257689	4.41672e-12
2	CS	0.34119	0.000611709	-	-	-	-	-	-	-	-
1	PLK2	-	-	-0.273082	5.75942e-29	-	-	-0.355183	1.73174e-05	-0.350502	0.0245834
1	ABCB9	-0.299503	7.34263e-08	-0.419499	1	-0.365183	1	-	-	-0.456655	0.27287
1	FSCN1	-0.289999	2.14673e-05	-0.592872	0.0346731	-0.255754	1	-0.787474	1	-0.777907	1
1	CLUH	-	-	-0.369345	0.0288146	-	-	-	-	-0.316707	0.00038749
1	LOC109045189	-	-	-	-	-	-	-0.318368	0.0128825	-	-
3	LMNB1	0.552248	1	0.406786	0.000344364	-	-	-	-	-	-
1	FBXW7	-	-	-0.274583	1	-	-	-0.30541	1.2604e-05	-	-
1	MCM2	-	-	-0.260987	1.71401e-05	-	-	-	-	-0.299418	1
3	SNX18	-	-	-	-	-	-	-0.250462	7.35977e-08	-	-
1	HNRNPH2	-	-	-0.438832	0.00353335	-	-	-0.402297	1	-0.58011	1
1	FBLIM1	-	-	-0.330792	1	-	-	-0.338249	0.000123404	-	-
1	LYAR	-	-	-	-	-	-	-0.345315	0.0395304	-0.282506	1
1	RRAGC	-	-	-	-	-	-	-	-	-0.27168	0.00119445
1	SET	-	-	-0.326155	0.00886805	-	-	-0.339434	1	-0.470287	1
3	HYAL3	0.475861	2.28428e-11	0.330036	1	0.30092	0.0233588	0.258245	1.06285e-10	0.335898	4.36611e-09
1	MAD2L1BP	-	-	-	-	-	-	-0.290045	7.81927e-11	-	-
1	ACADVL	-	-	-	-	-	-	-	-	-0.268893	0.00464868
1	HYPOTHETICAL	-	-	-0.312395	0.0132717	-	-	-0.288984	1	-0.354699	1
3	LOC101943626	0.403073	3.70557e-08	0.433588	1.74958e-09	-	-	-	-	-	-
1	HSPA5	-0.312447	0.0358891	-0.663418	1	-0.443326	1	-0.815815	1	-0.756149	1
1	NID2	-0.446048	3.48279e-12	-0.416896	0.000193633	-	-	-0.472355	7.68476e-11	-0.473911	1.72336e-14
1	LOC109924495	-0.288383	3.09613e-13	-0.667351	7.5359e-06	-0.428504	6.10752e-05	-0.743055	1	-0.741192	1
2	TP63	-	-	-0.530345	6.36858e-07	-	-	-0.459399	1	-0.315705	1
1	C1GALT1	-0.254972	0.00810411	-	-	-0.296133	1	-0.341427	1	-0.361816	1
1	ACADSB	-	-	-	-	-	-	-0.25945	7.38841e-07	-	-
1	TLE1	-	-	-0.267167	1.131e-10	-	-	-	-	-0.29846	4.61216e-12
1	PGAM2	-	-	-0.261796	1	-	-	-	-	-0.266842	2.17236e-05
1	COX11	-	-	-	-	-	-	-0.259905	2.37378e-05	-	-
3	ALOX12	-	-	0.3062	1.38019e-08	-	-	0.341403	0.984486	0.292124	1
1	ACP1	-	-	-0.326827	0.024389	-	-	-0.478815	1	-0.545369	1
3	SSH1	0.320665	2.69022e-08	-	-	-	-	-	-	-	-
1	SPSB4	-0.435762	1.38455e-24	-0.279387	3.99977e-14	-0.396455	6.15937e-07	-0.413102	0.000195142	-0.388745	0.000125132
3	MXI1	-	-	0.252766	0.000854988	-	-	-	-	-	-
1	PITPNB	-	-	-	-	-	-	-	-	-0.28707	0.00996838
1	NUCLEOSTEMIN	-	-	-	-	-	-	-0.32293	1	-0.267821	5.22349e-08
1	SRPX	-	-	-0.830631	2.38883e-13	-0.501856	8.63848e-10	-0.881934	1	-0.851214	1
3	PRAG1	-	-	-	-	-0.277366	2.07029e-10	-0.278642	0.000906265	-	-
3	ARHGAP15	0.26791	0.00080053	-	-	-	-	-	-	-	-
1	MYEF2	-	-	-0.394017	0.0188898	-	-	-0.585958	1	-0.446699	1
1	EIF6	-0.309923	3.81774e-06	-0.695877	1	-0.314951	1	-0.634939	1	-0.649218	1
1	BSDC1	-	-	-	-	-	-	-0.251645	0.00212284	-	-
1	HEXIM1	-	-	-	-	-	-	-	-	-0.26373	1.31319e-05
1	SREBF2	-	-	-	-	-	-	-0.25161	1.22264e-06	-	-
3	PKM	0.27235	1	0.308661	1.75079e-05	-	-	0.308298	1	0.299571	1
1	COL6A1	-1.35228	2.60293e-07	-1.26703	0.0143514	-0.738274	1	-1.46879	1	-1.43039	0.931169
1	LOC108711064	-	-	-0.583411	2.91267e-06	-	-	-0.520298	1	-0.59513	1
2	HSPA1B	-	-	-0.408467	0.0420582	-	-	-0.405932	0.137882	-0.360393	0.571406
1	LOC100496749	-0.265048	0.0251699	-0.445336	5.72586e-07	-	-	-0.392762	1	-0.584398	0.0320113
2	F11R	-	-	-0.608523	0.0534719	-	-	-0.575116	1	-0.464429	0.0147297
1	SEC61A1	-	-	-0.344211	0.0483144	-	-	-0.348303	1	-0.432449	1
1	RAB11FIP5	-	-	-	-	-	-	-0.359789	0.409936	-0.413348	0.00787381
1	PDIA6	-	-	-0.71566	0.0494274	-0.419639	1	-0.695735	1	-0.730338	1
1	COX6A1	-	-	-0.364833	0.00763757	-	-	-0.314495	1	-0.439285	1
3	STXBP2	-	-	0.279286	1.78438e-12	-	-	-	-	-	-
1	SOAT1	-0.276589	1	-0.283033	1	-0.275174	1	-0.434756	0.070167	-0.387129	5.52005e-07
1	SRSF7	-0.253631	0.00444286	-0.531748	1.68652e-06	-0.354541	1	-0.461766	1	-0.514581	1
1	SRSF9	-	-	-0.685014	3.18447e-05	-0.320156	1	-0.577465	1	-0.65594	1
3	RHOA	0.302391	0.0526155	0.35288	6.36737e-07	0.285482	1	0.366414	1	0.341359	0.347326
1	CYR61	-0.352551	2.29864e-12	-0.551544	1	-0.448006	6.04119e-07	-0.714996	3.8143e-07	-0.781762	5.53942e-10
1	REXO2	-	-	-	-	-	-	-	-	-0.321844	2.05061e-05
1	COL3A1	-1.69477	0.0380893	-1.45811	0.560645	-1.0279	1	-2.42119	1	-2.3728	1
1	UPK1A	-0.330902	0.360872	-0.656578	1.74365e-20	-0.290116	1	-0.414969	1	-	-
2	LOC102933150	-0.299794	1	-0.684726	1	-	-	-1.31323	1	-1.11877	3.40793e-07
1	MRPL13	-	-	-	-	-	-	-	-	-0.2716	5.16231e-11
1	IMMEDIATE	-	-	-	-	-	-	-	-	-0.278026	0.00119445
1	LMAN1	-	-	-	-	-	-	-0.316817	9.63867e-07	-0.360796	5.23069e-08
1	ITGB1	-0.283096	1	-0.695696	0.00615	-0.523231	1	-0.881265	1	-0.814566	1
3	ARHGDIB	-	-	0.260496	0.013983	-	-	-	-	-	-
1	RAB29	-	-	-0.504601	0.0121255	-0.296564	1	-0.601378	1	-0.575625	1
2	LAMC1	-	-	-0.25615	0.000189971	-	-	-0.299074	4.1357e-06	-	-
1	COX7A2	-	-	-0.48603	0.000711422	-	-	-0.441584	1	-0.405345	1
1	TAGLN2	-	-	-0.298091	0.0161231	-	-	-0.307685	1	-0.343476	1
3	ALDOA	-	-	0.274717	1.83831e-08	-	-	-	-	-	-
1	TSC22D1	-	-	-	-	-	-	-0.250318	0.000398203	-0.295069	1
2	PEF1	-	-	-0.26508	0.0136974	-	-	-0.360692	1	-	-
1	NDRG1	-	-	-0.451939	0.000756101	-0.343298	1	-0.478436	1	-0.454384	1
2	KDM7A	-	-	-	-	-	-	-0.267409	0.00183571	-	-
1	SNRPF	-	-	-0.597857	4.15261e-06	-	-	-0.726063	1	-0.627249	1
1	HYPK	-	-	-0.350424	0.0102546	-	-	-0.647377	1	-0.562469	1
1	MB21D2	-	-	-	-	-0.28168	7.12013e-12	-0.38086	3.28982e-06	-0.438155	0.0184
1	COL1A1	-0.831489	0.00440221	-1.29118	2.78608e-07	-1.00033	1	-1.69458	1	-1.67402	0.0522297
1	TMEM50B	-	-	-	-	-	-	-0.26589	0.00736922	-0.295946	1
1	ADH4	-0.64057	7.70168e-27	-0.696851	3.80356e-25	-0.644435	6.28217e-18	-0.654345	4.58712e-06	-0.662229	1.03163e-08
1	GSTP1	-	-	-0.830237	4.33345e-05	-	-	-0.54236	1	-0.530872	1
3	GAPDH	-	-	0.279781	8.10697e-11	-	-	-	-	0.27017	0.103379
2	TSC22D2	-	-	-	-	-	-	-0.296084	0.000136137	-	-
3	BCL2L10	0.354383	1	0.431378	7.35588e-05	-	-	-	-	0.250457	1
1	LLGL2	-	-	-0.274442	1	-	-	-0.278163	0.00404015	-0.2959	3.83389e-12
1	PCOLCE	-	-	-	-	-	-	-0.256112	4.67868e-22	-0.252531	4.73963e-21
1	ATIC	-	-	-	-	-	-	-	-	-0.255622	0.0275639
3	ARPC5	-	-	0.275575	0.00754721	-	-	-	-	-	-
